# Supplementary material for: Social Well-Being and Quality of Life Among Older Adults in Latvia—A Country with the Lowest Healthy Life Years in the EU
Source: Medicina (Kaunas). 2026 Mar 26;62(4):634. doi: 10.3390/medicina62040634 (PMC13118212; doi:10.3390/medicina62040634)
Supplement: Supplementary file 1 [file medicina-62-00634-s001.zip]

Archive with 1 entries (1 files):
- medicina-4193493-supplementary.pdf
